# Supplementary material for: Adapted tissue assay for the assessment of ileal granulocyte degranulation following in ovo inoculation with select bacteria or coccidial challenge in chickens
Source: PLoS One. 2023 Jul 27;18(7):e0286532. doi: 10.1371/journal.pone.0286532 (PMC10374004; doi:10.1371/journal.pone.0286532)
Supplement: S1 Data — (XLSX) [file pone.0286532.s001.xlsx]

## Sheet: Exp. 1-3 BWG Fig. 1
Exp. 1							Exp. 1			Exp. 2							Exp2			Exp. 3							Exp. 3
Pen	Trt	ID	BW DoH (g)	BW d10 (g)	BWG doH-d10 (g)		Total Means	BWG (g)		Pen	Trt	ID	BW DoH (g)	BW d10 (g)	BWG doH-d10 (g)		Total Means	BWG (g)		Pen	Trt	ID	BW DoH	BW d10	BWG doH-d10		Total Means	BWG (g)
2	Saline	1	41.5	254	212.5		Saline	147.65		1	Saline	1	44	196	152		Saline	152.825		3	Saline	1	40	246	206		Saline	150.25
2	Saline	2	38	164.5	126.5		CF	147.1		1	Saline	2	36.5	136.5	100		CF	135.8		3	Saline	2	40	148	108		CF	133.25				Exp. 1	Exp. 2	Exp. 3
2	Saline	3	39.5	120	80.5		LAB	158.075		1	Saline	3	44.5	212	167.5		LAB	140.425		3	Saline	3	37	157.5	120.5		LAB	160.475		Mean	S	147.65	152.825	150.25
2	Saline	4	36.5	183	146.5					1	Saline	4	40	194	154					3	Saline	4	37.5	149	111.5						CF	147.1	135.8	133.25
2	Saline	5	47	157	110		Exp. 1			1	Saline	5	38.5	237	198.5		Exp 2			3	Saline	5	41.5	261.5	220		Exp. 3				L	158.075	140.425	160.475
2	Saline	6	43	157	114		Std Err	BWG (g)		1	Saline	6	36	171	135		Std Err	BWG (g)		3	Saline	6	38.5	223	184.5		Std Err	BWG (g)
2	Saline	7	39.5	197	157.5		Saline	7.76362		1	Saline	7	41	154.5	113.5		Saline	9.32987		3	Saline	7	38.5	142	103.5		Saline	9.46076
2	Saline	8	41.5	223.5	182		CF	9.58381		1	Saline	8	43	155.5	112.5		CF	9.65888		3	Saline	8	36.5	135.5	99		CF	11.2509		Std Error	Saline	7.76	9.33	9.46
2	Saline	9	44	147.5	103.5		LAB	7.21687		1	Saline	9	39.5	176	136.5		LAB	9.91611		3	Saline	9	38	194	156		LAB	9.75101			CF	9.58	9.66	11.25
2	Saline	10	47	192.5	145.5					1	Saline	10	39	187.5	148.5					3	Saline	10	41	215.5	174.5						LAB	7.22	9.92	9.75
5	Saline	11	40	147	107					4	Saline	11	39	204.5	165.5					6	Saline	11	40.5	258	217.5
5	Saline	12	47	199.5	152.5					4	Saline	12	31.5	249	217.5					6	Saline	12	37.5	147	109.5
5	Saline	13	44	170.5	126.5					4	Saline	13	39.5	196	156.5					6	Saline	13	41.5	164.5	123
5	Saline	14	43.5	249	205.5					4	Saline	14	42.5	238	195.5					6	Saline	14	41	156.5	115.5
5	Saline	15	40.5	202.5	162					4	Saline	15	40.5	290	249.5					6	Saline	15	36.5	222.5	186
5	Saline	16	37.5	211	173.5					4	Saline	16	46.5	215.5	169					6	Saline	16	42.5	228.5	186
5	Saline	17	37	208.5	171.5					4	Saline	17	41	117	76					6	Saline	17	37.5	172	134.5
5	Saline	18	38.5	186	147.5					4	Saline	18	45	175.5	130.5					6	Saline	18	37.5	205.5	168
5	Saline	19	44	224	180					4	Saline	19	38.5	206.5	168					6	Saline	19	40.5	225	184.5
5	Saline	20	42	190.5	148.5					4	Saline	20	46.5	157	110.5					6	Saline	20	41	138	97
1	CF	21	37.5	223	185.5					3	CF	21	41.5	200.5	159					2	CF	21	43	220	177
1	CF	22	39	198.5	159.5					3	CF	22	43	165.5	122.5					2	CF	22	38.5	145.5	107
1	CF	23	34.5	124.5	90					3	CF	23	41	107	66					2	CF	23	39.5	245.5	206
1	CF	24	37	143.5	106.5					3	CF	24	38	168.5	130.5					2	CF	24	36	150	114
1	CF	25	40.5	228.5	188					3	CF	25	40	130.5	90.5					2	CF	25	39.5	202	162.5
1	CF	26	41.5	199	157.5					3	CF	26	44	150	106					2	CF	26	38	120.5	82.5
1	CF	27	41	109.5	68.5					3	CF	27	36	130.5	94.5					2	CF	27	41.5	167	125.5
1	CF	28	38.5	206.5	168					3	CF	28	49	268.5	219.5					2	CF	28	37.5	162	124.5
1	CF	29	42.5	190	147.5					3	CF	29	42.5	211.5	169					2	CF	29	40.5	247	206.5
1	CF	30	35.5	136.5	101					3	CF	30	41.5	148	106.5					2	CF	30	42	135	93
4	CF	31	36	151	115					6	CF	31	41	185	144					5	CF	31	38.5	174	135.5
4	CF	32	37	194.5	157.5					6	CF	32	39.5	187	147.5					5	CF	32	37	156.5	119.5
4	CF	33	39	111	72					6	CF	33	38	200	162					5	CF	33	42.5	207.5	165
4	CF	34	39.5	226	186.5					6	CF	34	40.5	214.5	174					5	CF	34	42	112	70
4	CF	35	47.5	196.5	149					6	CF	35	44.5	144.5	100					5	CF	35	36.5	96	59.5
4	CF	36	44.5	228	183.5					6	CF	36	36	171	135					5	CF	36	40.5	247	206.5
4	CF	37	40	185.5	145.5					6	CF	37	45.5	179	133.5					5	CF	37	39	121.5	82.5
4	CF	38	37.5	223	185.5					6	CF	38	43	198.5	155.5					5	CF	38	40.5	153.5	113
4	CF	39	44	273	229					6	CF	39	42	115.5	73.5					5	CF	39	36	261	225
4	CF	40	40.5	187	146.5					6	CF	40	44	271	227					5	CF	40	37.5	127.5	90
3	LAB	41	43	215	172					2	LAB	41	36.5	99.5	63					1	LAB	41	37.5	223	185.5
3	LAB	42	41	238	197					2	LAB	42	35.5	133.5	98					1	LAB	42	38	135	97
3	LAB	43	42.5	163	120.5					2	LAB	43	35	166	131					1	LAB	43	38	136.5	98.5
3	LAB	44	43.5	198	154.5					2	LAB	44	44	207.5	163.5					1	LAB	44	36.5	228	191.5
3	LAB	45	38	183	145					2	LAB	45	41.5	182.5	141					1	LAB	45	40.5	151	110.5
3	LAB	46	38	217.5	179.5					2	LAB	46	39	232.5	193.5					1	LAB	46	38.5	238.5	200
3	LAB	47	40.5	206	165.5					2	LAB	47	37.5	139.5	102					1	LAB	47	42	294.5	252.5
3	LAB	48	39.5	221	181.5					2	LAB	48	46	136.5	90.5					1	LAB	48	40	212.5	172.5
3	LAB	49	37	258	221					2	LAB	49	42	244	202					1	LAB	49	34.5	173.5	139
3	LAB	50	44	142	98					2	LAB	50	35	178	143					1	LAB	50	41.5	254	212.5
6	LAB	51	36.5	195	158.5					5	LAB	51	40	263	223					4	LAB	51	47	209	162
6	LAB	52	41.5	210.5	169					5	LAB	52	41	255	214					4	LAB	52	38.5	202.5	164
6	LAB	53	47.5	190	142.5					5	LAB	53	43.5	217	173.5					4	LAB	53	38	258	220
6	LAB	54	43.5	173	129.5					5	LAB	54	39	198	159					4	LAB	54	41	201	160
6	LAB	55	39.5	180.5	141					5	LAB	55	42.5	136.5	94					4	LAB	55	41	189.5	148.5
6	LAB	56	40	241.5	201.5					5	LAB	56	38	162.5	124.5					4	LAB	56	40.5	217	176.5
6	LAB	57	40.5	214	173.5					5	LAB	57	42	145	103					4	LAB	57	40	191.5	151.5
6	LAB	58	36	150	114					5	LAB	58	40.5	175	134.5					4	LAB	58	37	200	163
6	LAB	59	42	158	116					5	LAB	59	38	149.5	111.5					4	LAB	59	36.5	137	100.5
6	LAB	60	40.5	222	181.5					5	LAB	60	42.5	186.5	144					4	LAB	60	37	141	104

## Sheet: Exp. 4 BW Fig 2A
		W 5/12/2021
Trt	ID	BW d28 (g)			d28 BW mean	StdErr
Control	1	1508		C4	1467.9	58.6705
Control	2	1383		EM4	1311.9	49.9004
Control	3	1740
Control	4	1539
Control	5	1279
Control	6	1734
Control	7	1487
Control	8	1530
Control	9	1298
Control	10	1181
E.M.	1	1245
E.M.	2	1258
E.M.	3	1375
E.M.	4	1165
E.M.	5	1379
E.M.	6	1630
E.M.	7	1273
E.M.	8	1118
E.M.	9	1488
E.M.	10	1188

## Sheet: Exp. 5 BWG Fig 2B
		2021-07-06	2021-07-17	2021-07-22
Trt	ID	BW DoH (g)	BW d11 (g)	BW d16 (g)		d0-d11 BWG	d11-d16 BWG
Control	1	31.5	90.5	121		59	30.5		Mean	d11-d16 BWG		StdErr	d11-d16 BWG		d11-d16 BWG	MEAN	STD ERR
Control	2	31	97.5	142		66.5	44.5		Control	36.6667		Control	3.28401		C5	36.6667	3.28401
Control	3	31.5	72	96.5		40.5	24.5		E.M.	28.35		E.M.	2.12008		EM5	28.35	2.12008
Control	4	30.5	86	125		55.5	39
Control	5	34.5	90.5	116.5		56	26
Control	6	32	110.5	160		78.5	49.5
Control	7	34.5	100	137.5		65.5	37.5
Control	8	35	96.5			61.5
Control	9	35.5	91	119.5		55.5	28.5
Control	10	40.5	108.5	158.5		68	50
E.M.	11	33.5	96.5	128		63	31.5
E.M.	12	38.5	105.5	149.5		67	44
E.M.	13	33.5	104	127.5		70.5	23.5
E.M.	14	29.5	90	114.5		60.5	24.5
E.M.	15	31	95.5	128		64.5	32.5
E.M.	16	30.5	85.5	117		55	31.5
E.M.	17	31	83	106		52	23
E.M.	18	29	78	104.5		49	26.5
E.M.	19	32	78.5	101.5		46.5	23
E.M.	20	32	99.5	123		67.5	23.5
			*day of EM chllg
	*bird 8 sampled for zyomsan std curve

## Sheet: Exp. 6 BW Fig. 2C
Trt	BW (g)
Control	788			Mean d22 Sampled Bird BW	Std. Err
Control	953		C6	904.575	20.8976
Control	1008.5		EM6	543.325	18.9558
Control	1002
Control	885
Control	846
Control	823
Control	793
Control	923
Control	1071
Control	812.5
Control	747
Control	826.5
Control	868
Control	1008
Control	937
Control	849
Control	1024
Control	995
Control	932
EM6	392.5
EM6	688
EM6	600
EM6	496
EM6	493
EM6	455
EM6	454.5
EM6	617
EM6	513
EM6	435
EM6	503
EM6	505
EM6	684.5
EM6	535
EM6	680.5
EM6	597
EM6	507.5
EM6	535
EM6	610.5
EM6	564.5
CC= Challenge Control = EM6

## Sheet: Exp. 7 BWG Fig 2D
Treatment	ID	d9 BW (g)	d14 BW (g)		BWG		Mean	BWG
NCC	15	127	271		144		C7	162.786
NCC	17	106	242		136		EM-low	128.688
NCC	18	141.5	283		141.5		EM-medium	127.786
NCC	19	139.5	318		178.5		EM-high	109.786
NCC	20	172.5	377		204.5
NCC	21	145.5	312		166.5
NCC	22	171.5	340		168.5		StdErr	BWG							BWG	Mean	StdErr
Low	61	115.5	189		73.5		C7	9.20265							C7	162.786	9.20265
Low	62	211	390		179		EM-low	13.0893							EM-low	128.688	13.0893
Low	63	142.5	277		134.5		EM-medium	11.3446							EM-medium	127.786	11.3446
Low	64	149.5	229.5		80		EM-high	9.71							EM-high	109.786	9.71
Low	65	226.5	393		166.5
Low	66	136.5	278		141.5
Low	67	209	339		130
Low	68	157	281.5		124.5
Medium	1	166.5	282		115.5
Medium	2	124.5	196		71.5
Medium	3	175	330		155
Medium	4	210.5	371.5		161
Medium	5	126	256.5		130.5
Medium	6	174.5	294.5		120
Medium	7	180	321		141
High	8	147.5	274.5		127
High	9	114.5	243.5		129
High	10	181.5	311.5		130
High	11	186	287		101
High	12	155	241		86
High	13	138	204.5		66.5
High	14	136.5	265.5		129

## Sheet: Exp. 1 Degran. Fig 3A
										Std 4MU uM	4-MU [M]	Volume added (25uL) in L	moles 4-MU	nanomoles 4-MU	Raw Fluorescence	Minus buffer fluorescence			nanomoles 4-MU	Minus buffer fluorescence
										200	0.0002	2.5e-05	5e-09	5	2602	1867			5	1867
										100	0.0001	2.5e-05	2.5e-09	2.5	1703	968			2.5	968
										50	5e-05	2.5e-05	1.25e-09	1.25	1235	500			1.25	500
										25	2.5e-05	2.5e-05	6.25e-10	0.625	980	245			0.625	245
										12.5	1.25e-05	2.5e-05	3.125e-10	0.3125	867	132			0.3125	132
										6.25	6.25e-06	2.5e-05	1.5625e-10	0.15625	809	74			0.15625	74
										3.12	3.12e-06	2.5e-05	7.8e-11	0.078	767	32			0.078	32
										1.56	1.56e-06	2.5e-05	3.9e-11	0.039	760	25			0.039	25
Where triplicate CV > 35%, remove number that has greatest deviation from median value										0.8	8e-07	2.5e-05	2e-11	0.02	745	10			0.02	10
										0.4	4e-07	2.5e-05	1e-11	0.01	748	13			0.01	13
										0.2	2e-07	2.5e-05	5e-12	0.005	740	5			0.005	5
Well ID	360/40,460/40	Mean	CV (%)		Well ID	360/40,460/40	Mean		(just buffer)	0	0	2.5e-05	0	0	735	0			0	0
S1	1614	1782	8.438		S1	1614	1782												Avg CV	1.55092		y = 374.51x + 10.628
	1828					1828																x = (y-10.628)/374.51
	1904					1904			Well ID	Mean	Minus Lung	nanomoles 4-MU	*100 (DF)	*3 (Tissue DF)		Treatment	nanomoles 4-MU
S2	3286	3476	6.421		S2	3286	3476		S1	1782	602	1.57906	157.906	473.717		Saline	473.717			Mean	Std Err
	3421					3421			S2	3476	2296	6.1023	610.23	1830.69		Saline	1830.69		S1	1364.35	392.63
	3722					3722			S3	1786	606	1.58974	158.974	476.921		Saline	476.921		CF1	547.279	107.341
S3	1749	1786	4.872		S3	1749	1786		S4	1999	819	2.15848	215.848	647.544		Saline	647.544		L1	663.765	165.546
	1885					1885			S5	4606	3426	9.11957	911.957	2735.87		Saline	2735.87
	1723					1723			S6	3714	2534	6.7378	673.78	2021.34		Saline	2021.34
S4	1948	1999	3.952		S4	1948	1999		CF1	1994	814	2.14513	214.513	643.538		C. freundii	643.538
	2090					2090			CF2	1824	644	1.6912	169.12	507.361		C. freundii	507.361
	1959					1959			CF3	1366	186	0.468271	46.8271	140.481		C. freundii	140.481
S5	4395	4606	3.964		S5	4395	4606		CF4	1663	483	1.26131	126.131	378.392		C. freundii	378.392
	4718					4718			CF5	2130	950	2.50827	250.827	752.481		C. freundii	752.481
	4704					4704			CF6	2266	1086	2.87141	287.141	861.423		C. freundii	861.423
S6	2866	3714	24.944		S6	2866	3714		L1	2782	1602	4.24921	424.921	1274.76		LAB	1274.76
	3574					3574			L2	2020	840	2.21455	221.455	664.366		LAB	664.366
	4703					4703			L3	2164	984	2.59905	259.905	779.716		LAB	779.716
CF1	1859	1994	5.887		CF1	1859	1994		L4	2235	1055	2.78864	278.864	836.591		LAB	836.591
	2051					2051			L5	1445	265	0.679213	67.9213	203.764		LAB	203.764
	2072					2072			L6	1469.5	289.5	0.744632	74.4632	223.389		LAB	223.389
CF2	1728	1824	4.624		CF2	1728	1824		Lung	1180			Avg CV	17.4863
	1885					1885
	1860					1860
CF3	1330	1366	2.269		CF3	1330	1366
	1381					1381
	1386					1386
CF4	1658	1663	4.668		CF4	1658	1663
	1588					1588
	1743					1743
CF5	2260	2130	13.691		CF5	2260	2130
	1796					1796
	2334					2334
CF6	2553	2266	12.284		CF6	2553	2266
	1997					1997
	2249					2249
L1	3694	4422	67.474		L1	3694	2782
	7703
	1870					1870
L2	2267	2020	29.746		L2	2267	2020
	2458					2458
	1335					1335
L3	2789	2164	30.926		L3	2789	2164
	2244					2244
	1458					1458
L4	2671	2235	25.141		L4	2671	2235
	2434					2434
	1601					1601
L5	1158	1445	17.24		L5	1158	1445
	1576					1576
	1602					1602
L6	1335	1894	39.441		L6	1335	1469.5
	1604					1604
	2742
RPMI	790	786	0.847		RPMI	790	786
	778					778
	789					789
Lung	946	1180	26.257		Lung	946	1180
	1062					1062
	1531					1531
200	2685	2602	2.819		200	2685	2602
	2577					2577
	2545					2545
100	1697	1703	1.213		100	1697	1703
	1686					1686
	1726					1726
50	1235	1235	0		50	1235	1235
	1235					1235
	1235					1235
25	963	980	1.477		25	963	980
	989					989
	987					987
12.5	873	867	0.642		12.5	873	867
	866					866
	862					862
6.25	825	809	1.705		6.25	825	809
	804					804
	799					799
3.12	762	767	1.204		3.12	762	767
	778					778
	762					762
1.56	762	760	0.423		1.56	762	760
	761					761
	756					756
0.8	750	745	1.776		0.8	750	745
	755					755
	730					730
0.4	767	748	2.69		0.4	767	748
	751					751
	727					727
0.2	744	740	2.27		0.2	744	740
	755					755
	722					722
0	755	735	2.392		0	755	735
	728					728
	722					722

## Sheet: Exp. 2 Degran Fig 3B
										Std 4MU uM	4-MU [M]	Volume added (25uL) in L	moles 4-MU	nanomoles 4-MU	Raw Fluorescence	Minus buffer fluorescence			nanomoles 4-MU	Minus buffer fluorescence
										200	0.0002	2.5e-05	5e-09	5	11651	8813			5	8813
										100	0.0001	2.5e-05	2.5e-09	2.5	7382	4544			2.5	4544
										50	5e-05	2.5e-05	1.25e-09	1.25	5158	2320			1.25	2320
										25	2.5e-05	2.5e-05	6.25e-10	0.625	3990	1152			0.625	1152
										12.5	1.25e-05	2.5e-05	3.125e-10	0.3125	3485	647			0.3125	647
										6.25	6.25e-06	2.5e-05	1.5625e-10	0.15625	3166	328			0.15625	328
										3.12	3.12e-06	2.5e-05	7.8e-11	0.078	3001	163			0.078	163
										1.56	1.56e-06	2.5e-05	3.9e-11	0.039	2888	50			0.039	50
										0.8	8e-07	2.5e-05	2e-11	0.02	2886	48			0.02	48
										0.4	4e-07	2.5e-05	1e-11	0.01	2857	19			0.01	19
										0.2	2e-07	2.5e-05	5e-12	0.005	2873	35			0.005	35
Where triplicate CV > 35%, remove number that has greatest deviation from median value									(just buffer)	0	0	2.5e-05	0	0	2838	0			0	0
																			Avg CV	14.0879		y = 1768.4x + 36.904
Well ID	360/40,460/40	Mean	CV (%)		Well ID	360/40,460/40	Mean		Well ID	Mean	Minus Lung	nanomoles 4-MU	*100 DF	*3 (Tissue DF)								x = (y-36.904)/1768.4
S1	39474	12871.5	72.33		S1		12871.5		S1	12871.5	9039.5	5.09081	509.081	1527.24		Saline	1527.24
	16239					16239			S2	4406	574	0.303719	30.3719	91.1156		Saline	91.1156
	9504					9504			S3	5872	2040	1.13272	113.272	339.815		Saline	339.815
S2	3697	4406	17.423		S2	3697	4406		S4	6801	2969	1.65805	165.805	497.415		Saline	497.415
	5221					5221			S5	5854	2022	1.12254	112.254	336.761		Saline	336.761
	4299					4299			S6	8794	4962	2.78506	278.506	835.517		Saline	835.517
S3	5679	5872	9.132		S3	5679	5872		CF1	9398	5566	3.12661	312.661	937.983		CF	937.983
	6478					6478			CF2	5067	1235	0.677503	67.7503	203.251		CF	203.251
	5459					5459			CF3	5391	1559	0.860719	86.0719	258.216		CF	258.216
S4	5886	6801	24.36		S4	5886	6801		CF4	6674	2842	1.58623	158.623	475.87		CF	475.87
	8713					8713			CF5	12045	8213	4.62344	462.344	1387.03		CF	1387.03
	5803					5803			CF6	6159	2327	1.29501	129.501	388.503		CF	388.503
S5	6512	5854	17.103		S5	6512	5854		L1	6253	2421	1.34817	134.817	404.45		LAB	404.45
	6349					6349			L2	5388	1556	0.859023	85.9023	257.707		LAB	257.707
	4702					4702			L3	5002	1170	0.640746	64.0746	192.224		LAB	192.224
S6	9047	8794	13.933		S6	9047	8794		L4	4999	1167	0.63905	63.905	191.715		LAB	191.715
	9873					9873			L5	7170	3338	1.86671	186.671	560.014		LAB	560.014
	7462					7462			L6	4791	959	0.52143	52.143	156.429		LAB	156.429
CF1	11762	9398	25.536		CF1	11762	9398		Lung	3832	0		Avg CV	18.5496
	9467					9467
	6964					6964									Mean	StdErr
CF2	6032	5067	17.153		CF2	6032	5067							S2	604.645	209.889
	4825					4825								CF2	608.476	188.643
	4345					4345								L2	293.756	64.2977
CF3	6651	5391	22.068		CF3	6651	5391
	5235					5235
	4287					4287
CF4	7593	6674	12.397		CF4	7593	6674
	6439					6439
	5989					5989
CF5	10760	12045	22.314		CF5	10760	12045
	15134					15134
	10241					10241
CF6	5775	6159	12.387		CF6	5775	6159
	7038					7038
	5665					5665
L1	6740	6253	22.27		L1	6740	6253
	4682					4682
	7336					7336
L2	5776	5388	8.925		L2	5776	5388
	4850					4850
	5538					5538
L3	5096	5002	6.203		L3	5096	5002
	4656					4656
	5255					5255
L4	5104	4999	4.175		L4	5104	4999
	4759					4759
	5135					5135
L5	7773	7170	13.709		L5	7773	7170
	6036					6036
	7702					7702
L6	4389	4791	8.476		L6	4389	4791
	5201					5201
	4782					4782
RPMI	2339	2337	1.135		RPMI	2339	2337
	2363					2363
	2310					2310
Lung	3214	3832	22.549		Lung	3214	3832
	3462					3462
	4819					4819
200	13870	11651	16.51		200	13870	11651
	10627					10627
	10456					10456
100	8822	7382	16.901		100	8822	7382
	6686					6686
	6637					6637
50	6068	5158	15.307		50	6068	5158
	4757					4757
	4650					4650
25	4673	3990	14.931		25	4673	3990
	3716					3716
	3580					3580
12.5	4046	3485	14.547		12.5	4046	3485
	3351					3351
	3059					3059
6.25	3673	3166	14.676		6.25	3673	3166
	3063					3063
	2761					2761
3.12	3414	3001	12.934		3.12	3414	3001
	2944					2944
	2644					2644
1.56	3191	2888	11.068		1.56	3191	2888
	2919					2919
	2554					2554
0.8	3244	2886	14.293		0.8	3244	2886
	2980					2980
	2435					2435
0.4	3096	2857	11.461		0.4	3096	2857
	2992					2992
	2484					2484
0.2	3145	2873	12.837		0.2	3145	2873
	3020					3020
	2453					2453
0	3090	2838	13.59		0	3090	2838
	3030					3030
	2394					2394

## Sheet: Exp. 3 Degran Fig 3C
					Std 4MU uM	4-MU [M]	Volume added (25uL) in L	moles 4-MU	nanomoles 4-MU	Raw Fluorescence	Minus buffer fluorescence		nanomoles 4-MU	Minus buffer fluorescence
					200	0.0002	2.5e-05	5e-09	5	7323	5239		5	5239
					100	0.0001	2.5e-05	2.5e-09	2.5	4911	2827		2.5	2827
					50	5e-05	2.5e-05	1.25e-09	1.25	3567	1483		1.25	1483
					25	2.5e-05	2.5e-05	6.25e-10	0.625	2839	755		0.625	755
					12.5	1.25e-05	2.5e-05	3.125e-10	0.3125	2474	390		0.3125	390
					6.25	6.25e-06	2.5e-05	1.5625e-10	0.15625	2311	227		0.15625	227
					3.12	3.12e-06	2.5e-05	7.8e-11	0.078	2207	123		0.078	123
					1.56	1.56e-06	2.5e-05	3.9e-11	0.039	2150	66		0.039	66
					0.8	8e-07	2.5e-05	2e-11	0.02	2140	56		0.02	56
					0.4	4e-07	2.5e-05	1e-11	0.01	2128	44		0.01	44
					0.2	2e-07	2.5e-05	5e-12	0.005	2105	21		0.005	21
					0	0	2.5e-05	0	0	2084	0		0	0
													Avg CV	11.1782		y = 1055.9x + 56.402
																x = (y-56.402)/1055.9
Name	360/40,460/40	Mean	CV (%)		Name	Mean	Minus lung	nanomoles 4-MU	*100 (DF)	*3 (Tissue DF)
S1	19944	25304	21.282		S1	25304	22458	21.2156	2121.56	6364.69			Mean	Std Err
	25255				S2	7219	4373	4.08807	408.807	1226.42		S3h	3582	815.636
	30714				S3	9032	6186	5.80509	580.509	1741.53		CF3h	3108.23	592.814
S2	6126	7219	15.21		S4	15275	12429	11.7176	1171.76	3515.28		L3h	3975.97	652.361
	7209				S5	21788	18942	17.8858	1788.58	5365.73
	8322				S6	14441	11595	10.9277	1092.77	3278.32
S3	7767	9032	13.696		CF1	9267	6421	6.02765	602.765	1808.3
	9090				CF2	9412	6566	6.16498	616.498	1849.49
	10239				CF3	14357	11511	10.8482	1084.82	3254.46
S4	12777	15275	14.389		CF4	23175	20329	19.1994	1919.94	5759.81
	16136				CF5	12343	9497	8.94081	894.081	2682.24
	16912				CF6	14500	11654	10.9836	1098.36	3295.08
S5	16302	21788	29.883		L1	20931	18085	17.0742	1707.42	5122.25
	20079				L2	13462	10616	10.0006	1000.06	3000.17
	28983				L3	9909	7063	6.63566	663.566	1990.7
S6	11882	14441	16.954		L4	13253	10407	9.80263	980.263	2940.79
	14679				L5	18939	16093	15.1876	1518.76	4556.28
	16761				L6	24885	22039	20.8188	2081.88	6245.65
CF1	7807	9267	15.533		LUNG	2846	0
	9309								Avg CV	18.1787
	10685
CF2	7253	9412	25.121
	9045
	11939
CF3	10425	14357	28.467
	14062
	18583
CF4	16150	23175	30.813
	22948
	30426
CF5	9720	12343	21.283
	12335
	14974
CF6	12241	14500	13.982
	15099
	16161
L1	19234	20931	25.018
	16754
	26806
L2	12178	13462	14.873
	12439
	15769
L3	11358	9909	13.271
	8792
	9576
L4	13272	13253	7.46
	12255
	14232
L5	18110	18939	17.296
	16157
	22549
L6	20522	24885	17.132
	25092
	29041
RPMI	1782	1803	2.049
	1782
	1846
LUNG	2750	2846	3.733
	2827
	2960
200	7896	7323	6.78
200	7021
200	7052
100	5456	4911	9.639
100	4599
100	4679
50	4061	3567	12.085
50	3376
50	3265
25	3206	2839	11.566
25	2738
25	2573
12.5	2812	2474	12.32
12.5	2390
12.5	2220
6.25	2637	2311	12.876
6.25	2242
6.25	2054
3.12	2470	2207	11.133
3.12	2169
3.12	1983
1.56	2399	2150	11.246
1.56	2136
1.56	1916
0.8	2380	2140	11.284
0.8	2144
0.8	1897
0.4	2364	2128	11.804
0.4	2157
0.4	1864
0.2	2319	2105	11.604
0.2	2158
0.2	1839
0	2286	2084	11.801
0	2155
0	1810

## Sheet: Exp. 3 Degran Fig 3D
					Std 4MU uM	4-MU [M]	Volume added (25uL) in L	moles 4-MU	nanomoles 4-MU	Raw Fluorescence	Minus buffer fluorescence			nanomoles 4-MU	Minus buffer fluorescence
					200	0.0002	2.5e-05	5e-09	5	2877	2094			5	2094
					100	0.0001	2.5e-05	2.5e-09	2.5	1920	1137			2.5	1137
					50	5e-05	2.5e-05	1.25e-09	1.25	1372	589			1.25	589
					25	2.5e-05	2.5e-05	6.25e-10	0.625	1071	288			0.625	288
					12.5	1.25e-05	2.5e-05	3.125e-10	0.3125	951	168			0.3125	168
					6.25	6.25e-06	2.5e-05	1.5625e-10	0.15625	874	91			0.15625	91
					3.12	3.12e-06	2.5e-05	7.8e-11	0.078	817	34			0.078	34
					1.56	1.56e-06	2.5e-05	3.9e-11	0.039	813	30			0.039	30
					0.8	8e-07	2.5e-05	2e-11	0.02	815	32			0.02	32
					0.4	4e-07	2.5e-05	1e-11	0.01	800	17			0.01	17
					0.2	2e-07	2.5e-05	5e-12	0.005	785	2			0.005	2
Where CV > 35%, remove number that has greatest deviation from median value					0	0	2.5e-05	0	0	783	0			0	0
														Avg CV	1.56742		y = 422.55x + 21.526
																	x = (y-21.526)/422.55
Name	360/40,460/40	Mean	CV (%)		Name	360/40,460/40	Mean
S1	32375	27738	14.543		S1	32375	27737.7			Name	Mean	Minus lung	nanomoles 4-MU	*100 (DF)	*3 (Tissue DF)			Mean	Std Err
	25799					25799				S1	27737.7	22986.7	54.3554	5435.54	16306.6		S310	9763.93	3309.12
	25039					25039				S2	8614.67	3863.67	9.09382	909.382	2728.15		CF310	7237.32	3034.79
S2	8114	8615	17.991		S2	8114	8614.67			S3	11180	6429	15.1656	1516.56	4549.69		L310	8385.25	2715.36
	7377					7377				S4	34980.5	30229.5	71.4982	7149.82	21449.4
	10353					10353				S5	6956	2205	5.16799	516.799	1550.4
S3	11219	15485	48.151		S3	11219	11180			S6	21671.5	16920.5	39.9976	3999.76	11999.3
	11141					11141				CF1	18366.3	13615.3	32.1747	3217.47	9652.41
	24094									CF2	3316	-1435	-3.4474	0	0
S4	39400	27811	47.395		S4	39400	34980.5			CF3	25081	20330	48.0674	4806.74	14420.2
	13472									CF4	28606	23855	56.4106	5641.06	16923.2
	30561					30561				CF5	6140.67	1389.67	3.2382	323.82	971.461
S5	8921	6956	24.821		S5	8921	6956			CF6	6824	2073	4.85556	485.556	1456.67
	5682					5682				L1	34169	29418	69.5775	6957.75	20873.2
	6265					6265				L2	11380	6629	15.639	1563.9	4691.7
S6	8791	17378	43.133		S6		21671.5			L3	19751.7	15000.7	35.4536	3545.36	10636.1
	20732					20732				L4	9053	4302	10.1313	1013.13	3039.39
	22611					22611				L5	11263.3	6512.33	15.3629	1536.29	4608.86
CF1	11145	18366	38.693		CF1	11145	18366.3			L6	13873.5	9122.5	21.5408	2154.08	6462.23
	18602					18602				LUNG	4751	0
	25352					25352								Avg CV	28.8033
CF2	2959	3316	28		CF2	2959	3316
	4370					4370
	2619					2619
CF3	21217	20309	44.926		CF3	21217	25081
	28945					28945
	10765
CF4	32382	35636	35.775		CF4	32382	28606
	49697
	24830					24830
CF5	5693	6141	20.575		CF5	5693	6140.67
	7567					7567
	5162					5162
CF6	6171	6824	23.129		CF6	6171	6824
	8624					8624
	5677					5677
L1	34225	34169	14.965		L1	34225	34169
	29028					29028
	39254					39254
L2	20017	14259	38.221		L2		11380
	9181					9181
	13579					13579
L3	19916	19752	20.034		L3	19916	19751.7
	23624					23624
	15715					15715
L4	8883	9053	2.797		L4	8883	9053
	9344					9344
	8932					8932
L5	13469	11263	28.676		L5	13469	11263.3
	12765					12765
	7556					7556
L6	26036	17928	40.297		L6		13873.5
	12176					12176
	15571					15571
RPMI	900	909	3.084		RPMI	900	908.667
	940					940
	886					886
LUNG	4467	4751	15.141		LUNG	4467	4751
	4217					4217
	5569					5569
Name	360/40,460/40	Mean	CV (%)
200	2805	2877	2.178
200	2921
200	2904
100	1909	1920	0.484
100	1924
100	1926
50	1384	1372	0.995
50	1357
50	1374
25	1086	1071	2.452
25	1087
25	1041
12.5	980	951	2.618
12.5	939
12.5	935
6.25	880	874	1.882
6.25	855
6.25	886
3.12	810	817	1.554
3.12	810
3.12	832
1.56	812	813	0.807
1.56	820
1.56	807
0.8	802	815	1.369
0.8	823
0.8	819
0.4	797	800	0.315
0.4	802
0.4	800
0.2	786	785	1.723
0.2	798
0.2	771
0	784	783	2.432
0	763
0	801

## Sheet: Exp. 4 Degran Fig 4A
					Std 4MU uM	4-MU [M]	Volume added (25uL) in L	moles 4-MU	nanomoles 4-MU	Raw Fluorescence	Minus buffer fluorescence		nanomoles 4-MU	Minus buffer fluorescence
					200	0.0002	2.5e-05	5e-09	5	12745	9514		5	9514
					100	0.0001	2.5e-05	2.5e-09	2.5	8294	5063		2.5	5063
					50	5e-05	2.5e-05	1.25e-09	1.25	5868	2637		1.25	2637
					25	2.5e-05	2.5e-05	6.25e-10	0.625	4647	1416		0.625	1416
					12.5	1.25e-05	2.5e-05	3.125e-10	0.3125	4014	783		0.3125	783
					6.25	6.25e-06	2.5e-05	1.5625e-10	0.15625	3582	351		0.15625	351
					3.12	3.12e-06	2.5e-05	7.8e-11	0.078	3490	259		0.078	259
					1.56	1.56e-06	2.5e-05	3.9e-11	0.039	3473	242		0.039	242
					0.8	8e-07	2.5e-05	2e-11	0.02	3413	182		0.02	182
					0.4	4e-07	2.5e-05	1e-11	0.01	3322	91		0.01	91
					0.2	2e-07	2.5e-05	5e-12	0.005	3287	56		0.005	56
					0	0	2.5e-05	0	0	3231	0		0	0		y = 1903x + 131.01
																x = (y-131.01)/1903
Where CV > 35%, remove number that has greatest deviation from median value													Avg CV	8.90375
Name	360/40,460/40	Mean	CV (%)		Name	360/40,460/40	Mean		Name	Mean	Minus Lung	Nanomoles 4-MU	*100 Supernatant DF	*3 Mucosa DF		Name	nM 4-MU			Mean	StdErr
C1	20763	20292	25.476		C1	20763	20292		C1	20292	17136	8.93589	893.589	2680.77		Control	2680.77		C4	1070.49	356.842
	25210					25210			C2	5332	2176	1.07461	107.461	322.384		Control	322.384		EM4	321.806	105.684
	14903					14903			C3	7195.33	4039.33	2.05377	205.377	616.131		Control	616.131
C2	5639	5332	6.326		C2	5639	5332		C4	7565	4409	2.24802	224.802	674.407		Control	674.407
	5387					5387			C5	7567	4411	2.24908	224.908	674.723		Control	674.723
	4971					4971			C6	12513.5	9357.5	4.84839	484.839	1454.52		Control	1454.52
C3	8547	7195.33	16.406		C3	8547	7195.33		EM1	8014	4858	2.48397	248.397	745.19		EM	745.19
	6367					6367			EM2	4428	1272	0.599574	59.9574	179.872		EM	179.872
	6672					6672			EM3	5467	2311	1.14555	114.555	343.666		EM	343.666
C4	7271	7565	5.8		C4	7271	7565		EM4	6307	3151	1.58696	158.696	476.089		EM	476.089
	8069					8069			EM5	4244	1088	0.502885	50.2885	150.865		EM	150.865
	7354					7354			EM6	3510	354	0.117178	11.7178	35.1534		EM	35.1534
C5	9930	7567	28.546		C5	9930	7567		LUNG	3156	0
	7077					7077										Avg CV	18.4337
	5694					5694
C6	40432	27692	47.799		C6		12513.5
	11018					11018
	14009					14009
EM1	9331	8014	19.864		EM1	9331	8014
	8466					8466
	6245					6245
EM2	4214	4428	5.234		EM2	4214	4428
	4395					4395
	4674					4674
EM3	6173	5467	14.504		EM3	6173	5467
	5618					5618
	4609					4609
EM4	4745	6307	33.761		EM4	4745	6307
	8732					8732
	5443					5443
EM5	5041	4244	20.159		EM5	5041	4244
	4351					4351
	3340					3340
EM6	3390	3510	12.964		EM6	3390	3510
	3127					3127
	4013					4013
RPMI	2873	2792	2.559		LUNG	3104	3156
	2763					3258
	2739					3106
LUNG	3104	3156	2.799		C1-2	15483	15483
	3258				C2-2	5380	5380
	3106				C3-2	8547	8547
Name	360/40,460/40	Mean	CV (%)		C4-2	11648	11648
200	13914	12745	8.191		C5-2	6958	6958
200	12415				C6-2	11018	11018
200	11906				EM1-2	8139	8139
100	9256	8294	10.127		EM2-2	4274	4274
100	7920				EM3-2	7095	7095
100	7706				EM4-2	12977	12977
50	6493	5868	9.866		EM5-2	3996	3996
50	5761				EM6-2	4732	4732
50	5350
25	4920	4647	5.93
25	4651
25	4369
12.5	4387	4014	8.71
12.5	3960
12.5	3694
6.25	3701	3582	6.005
6.25	3712
6.25	3334
3.12	3780	3490	8.036
3.12	3471
3.12	3220
1.56	3774	3473	9.943
1.56	3549
1.56	3096
0.8	3728	3413	9.41
0.8	3425
0.8	3086
0.4	3525	3322	10.655
0.4	3527
0.4	2913
0.2	3542	3287	11.059
0.2	3449
0.2	2871
0	3436	3231	8.913
0	3356
0	2902

[truncated: 3 more sheets: Exp. 5 Degran Fig 4B, Exp. 6 Degran Fig 4C, Exp. 7 Degran Fig 4D]
