# Supplementary material for: Adapted tissue assay for the assessment of ileal granulocyte degranulation following in ovo inoculation with select bacteria or coccidial challenge in chickens
Source: PLoS One. 2023 Jul 27;18(7):e0286532. doi: 10.1371/journal.pone.0286532 (PMC10374004; doi:10.1371/journal.pone.0286532)
Supplement: S1 Raw data — (XLSX) [file pone.0286532.s002.xlsx]

## Sheet: E21-24
	1	2	3	4	5	6	7	8	9	10	11	12			Std 4MU uM	4-MU [M]	Volume added (25uL) in L	moles 4-MU	nanomoles 4-MU	Raw Fluorescence	Minus buffer fluorescence		nanomoles 4-MU	Minus buffer fluorescence
A	13914	9256	6493	4920	4387	3701	3780	3774	3728	3525	3542	3436	360/40,460/40		200	0.0002	2.5e-05	5e-09	5	12745	9514		5	9514
B	12415	7920	5761	4651	3960	3712	3471	3549	3425	3527	3449	3356	360/40,460/40		100	0.0001	2.5e-05	2.5e-09	2.5	8294	5063		2.5	5063
C	11906	7706	5350	4369	3694	3334	3220	3096	3086	2913	2871	2902	360/40,460/40		50	5e-05	2.5e-05	1.25e-09	1.25	5868	2637		1.25	2637
D	20763	5639	13371	7271	9930	40432	9331	4214	6173	4745	5041	3390	360/40,460/40		25	2.5e-05	2.5e-05	6.25e-10	0.625	4647	1416		0.625	1416
E	25210	5387	6367	8069	7077	28636	8466	4395	5618	8732	4351	3127	360/40,460/40		12.5	1.25e-05	2.5e-05	3.125e-10	0.3125	4014	783		0.3125	783
F	14903	4971	6672	7354	5694	14009	6245	4674	4609	5443	3340	4013	360/40,460/40		6.25	6.25e-06	2.5e-05	1.5625e-10	0.15625	3582	351		0.15625	351
G							2873	2763	2739	3104	3258	3106	360/40,460/40		3.12	3.12e-06	2.5e-05	7.8e-11	0.078	3490	259		0.078	259
H	15483	5380	8547	11648	6958	11018	8139	4274	7095	12977	3996	4732	360/40,460/40		1.56	1.56e-06	2.5e-05	3.9e-11	0.039	3473	242		0.039	242
															0.8	8e-07	2.5e-05	2e-11	0.02	3413	182		0.02	182
Well ID	Name	Well	Conc/Dil	360/40,460/40	Count	Mean	Std Dev	CV (%)							0.4	4e-07	2.5e-05	1e-11	0.01	3322	91		0.01	91
SPL1	C1	D1		20763	3	20292	5170	25.476		200	12745	9514			0.2	2e-07	2.5e-05	5e-12	0.005	3287	56		0.005	56
		E1		25210						100	8294	5063			0	0	2.5e-05	0	0	3231	0		0	0		y = 1903x + 131.01
		F1		14903						50	5868	2637														x = (y-131.01)/1903
SPL2	C2	D2		5639	3	5332	337	6.326		25	4647	1416
		E2		5387						12.5	4014	783
		F2		4971						6.25	3582	351
SPL3	C3	D3		13371	3	8803	3959	44.968		3.12	3490	259
		E3		6367						1.56	3473	242
		F3		6672						0.8	3413	182
SPL4	C4	D4		7271	3	7565	439	5.8		0.4	3322	91
		E4		8069						0.2	3287	56
		F4		7354						0	3231	0
SPL5	C5	D5		9930	3	7567	2160	28.546
		E5		7077
		F5		5694						Where CV > 35%, remove number that has greatest deviation from median value
SPL6	C6	D6		40432	3	27692	13237	47.799
		E6		28636
		F6		14009						Name	360/40,460/40	Mean	CV (%)		Name	360/40,460/40	Mean	CV (%)		Name	Mean	Minus Lung	Nanomoles 4-MU	*100 Supernatant DF	*3 Mucosa DF		Name	*3 Mucosa DF			Mean	StdErr
SPL7	EM1	D7		9331	3	8014	1592	19.864		C1	20763	20292	25.476		C1	20763	20292	25.476		C1	20292	17136	8.93589	893.589	2680.77		Control	2680.77		C4	1070.49	356.842
		E7		8466							25210					25210				C2	5332	2176	1.07461	107.461	322.384		Control	322.384		EM4	321.806	105.684
		F7		6245							14903					14903				C3	7195.33	4039.33	2.05377	205.377	616.131		Control	616.131
SPL8	EM2	D8		4214	3	4428	232	5.234		C2	5639	5332	6.326		C2	5639	5332	6.326		C4	7565	4409	2.24802	224.802	674.407		Control	674.407
		E8		4395							5387					5387				C5	7567	4411	2.24908	224.908	674.723		Control	674.723
		F8		4674							4971					4971				C6	12513.5	9357.5	4.84839	484.839	1454.52		Control	1454.52				t-test
SPL9	EM3	D9		6173	3	5467	793	14.504		C3	13371	8803	44.968		C3	8547	7195.33	0.16		EM1	8014	4858	2.48397	248.397	745.19		EM	745.19				Difference	-748.7		t Ratio	-2.01171
		E9		5618							6367					6367				EM2	4428	1272	0.599574	59.9574	179.872		EM	179.872				Std Err Dif	372.2		DF	5.87043
		F9		4609							6672					6672				EM3	5467	2311	1.14555	114.555	343.666		EM	343.666				Upper CL Dif	166.9		Prob > |t|	0.092
SPL10	EM4	D10		4745	3	6307	2129	33.761		C4	7271	7565	5.8		C4	7271	7565	5.8		EM4	6307	3151	1.58696	158.696	476.089		EM	476.089				Lower CL Dif	-1664.2		Prob > t	0.954
		E10		8732							8069					8069				EM5	4244	1088	0.502885	50.2885	150.865		EM	150.865				Confidence	0.95		Prob < t	0.046
		F10		5443							7354					7354				EM6	3510	354	0.117178	11.7178	35.1534		EM	35.1534
SPL11	EM5	D11		5041	3	4244	856	20.159		C5	9930	7567	28.546		C5	9930	7567	28.546		LUNG	3156	0										Dunnett's Test	p-value
		E11		4351							7077					7077											Std Dev	2* Std Dev				Control	1
		F11		3340							5694					5694				4th replicate (not originally counted in triplicate)						Control	874.08	1748.16				EM	0.072
SPL12	EM6	D12		3390	3	3510	455	12.964		C6	40432	27692	47.799		C6		12513.5	0.17								EM	258.871	517.742
		E12		3127							28636					11018
		F12		4013							14009					14009				C1-2	15483					Outlier Range	1 std dev	2 std dev
SPL13	RPMI	G7		2873	3	2792	71	2.559		EM1	9331	8014	19.864		EM1	9331	8014	19.864		C2-2	5380					Control	1944.57	2818.65
		G8		2763							8466					8466				C3-2	8547					Control	196.408	-677.673
		G9		2739							6245					6245				C4-2	11648
SPL14	LUNG	G10		3104	3	3156	88	2.799		EM2	4214	4428	5.234		EM2	4214	4428	5.234		C5-2	6958					Outlier Range	1 std dev	2 std dev
		G11		3258							4395					4395				C6-2	11018					EM	580.677	839.548
		G12		3106							4674					4674				EM1-2	8139					EM	62.9352	-195.936
SPL15	C1-2	H1		15483	1	15483	?????	?????		EM3	6173	5467	14.504		EM3	6173	5467	14.504		EM2-2	4274
SPL16	C2-2	H2		5380	1	5380	?????	?????			5618					5618				EM3-2	7095
SPL17	C3-2	H3		8547	1	8547	?????	?????			4609					4609				EM4-2	12977
SPL18	C4-2	H4		11648	1	11648	?????	?????		EM4	4745	6307	33.761		EM4	4745	6307	33.761		EM5-2	3996
SPL19	C5-2	H5		6958	1	6958	?????	?????			8732					8732				EM6-2	4732
SPL20	C6-2	H6		11018	1	11018	?????	?????			5443					5443
SPL21	EM1-2	H7		8139	1	8139	?????	?????		EM5	5041	4244	20.159		EM5	5041	4244	20.159
SPL22	EM2-2	H8		4274	1	4274	?????	?????			4351					4351
SPL23	EM3-2	H9		7095	1	7095	?????	?????			3340					3340
SPL24	EM4-2	H10		12977	1	12977	?????	?????		EM6	3390	3510	12.964		EM6	3390	3510	12.964
SPL25	EM5-2	H11		3996	1	3996	?????	?????			3127					3127
SPL26	EM6-2	H12		4732	1	4732	?????	?????			4013					4013
STD1		A1	200	13914	3	12745	1044	8.191		RPMI	2873	2792	2.559		LUNG	3104	3156	2.799
		B1	200	12415							2763					3258
		C1	200	11906							2739					3106
STD2		A2	100	9256	3	8294	840	10.127		LUNG	3104	3156	2.799		C1-2	15483	15483
		B2	100	7920							3258				C2-2	5380	5380
		C2	100	7706							3106				C3-2	8547	8547
STD3		A3	50	6493	3	5868	579	9.866							C4-2	11648	11648
		B3	50	5761											C5-2	6958	6958
		C3	50	5350											C6-2	11018	11018
STD4		A4	25	4920	3	4647	276	5.93							EM1-2	8139	8139
		B4	25	4651											EM2-2	4274	4274
		C4	25	4369											EM3-2	7095	7095
STD5		A5	12.5	4387	3	4014	350	8.71							EM4-2	12977	12977
		B5	12.5	3960											EM5-2	3996	3996
		C5	12.5	3694											EM6-2	4732	4732
STD6		A6	6.25	3701	3	3582	215	6.005
		B6	6.25	3712
		C6	6.25	3334
STD7		A7	3.12	3780	3	3490	281	8.036
		B7	3.12	3471
		C7	3.12	3220
STD8		A8	1.56	3774	3	3473	345	9.943
		B8	1.56	3549
		C8	1.56	3096
STD9		A9	0.8	3728	3	3413	321	9.41
		B9	0.8	3425
		C9	0.8	3086
STD10		A10	0.4	3525	3	3322	354	10.655
		B10	0.4	3527
		C10	0.4	2913
STD11		A11	0.2	3542	3	3287	364	11.059
		B11	0.2	3449
		C11	0.2	2871
STD12		A12	0	3436	3	3231	288	8.913
		B12	0	3356
		C12	0	2902

## Sheet: E21-27
Name	nM 4-MU
Control	4513.71			Mean	Std Err		std dev
Control	5429.82		C4	4018.4	1185.28		2903.32
Control	1581.2		EM-low	72.5727	35.4331		86.793
Control	4359.52		EM-medium	2410.55	572.307		1401.86
Control	0		EM-high	941.137	293.054		717.832
Control	8226.14	Outlier Range
Low	202.54			exp. mean	1860.67
Low	0				1	2	3
Low	0			exp. std dev	2172.88	4345.76	6518.64
Low	0			Degran CV (%)	116.78
Low	92.7507			BW CV (%)	25.9085
Low	140.146
Medium	4146			+	4033.55	6206.43	8379.31
Medium	1762.8			-	-312.215	-2485.1	-4657.98
Medium	2743.75
Medium	634.684			control	low	medium	high
Medium	1349.71		degran CV (%)	72.2507	119.594	58.1551	76.2728
Medium	3826.39		BW CV (%)	14.957	28.769	23.4886	23.4003
High	1980.72
High	666.266
High	490.037		plate 1 +ctrl	11761
High	1618.79		plate 2+ctrl	14118.4
High	80.7306		+ctrl mean	12939.7
High	810.281
Name	Sample:Lung
Control	6.45037
Control	7.39764
Control	3.41811			Mean	Std Err
Control	6.29094		Control	5.90591	1.24772
Control	1.58933		Low	1.36632	0.27692
Control	10.2891		Medium	-2.47286	0.692705
Low	1.99256		High	-0.694317	0.354704
Low	0.864144
Low	0.343052
Low	1.19107
Low	1.87903
Low	1.92804
Medium	-4.57339
Medium	-1.68884
Medium	-2.87615
Medium	-0.323394
Medium	-1.18884
Medium	-4.18654
High	-1.9526
High	-0.361621
High	-0.148318
High	-1.51453
High	0.347095
High	-0.535933

## Sheet: E21-29
	1	2	3	4	5	6	7	8	9	10	11	12
A	0.387	0.343	0.344	0.221	0.203	0.227	0.208	0.225	0.214				540		[BSA] mg/mL
B	0.239	0.249	0.238	0.217	0.202	0.227	0.213	0.227	0.226				540		80
C	0.171	0.168	0.172	0.218	0.209	0.222	0.215	0.231	0.216				540		40
D	0.136	0.14	0.139	0.165	0.177	0.173	0.163	0.175	0.179				540		20
E	0.123	0.121	0.127	0.165	0.182	0.173	0.167	0.174	0.181				540		10
F	0.118	0.115	0.116	0.165	0.185	0.176	0.167	0.172	0.185				540		5
G	0.11	0.109	0.109										540		2.5
H													540		0
Well ID	Name	Well	Conc/Dil	540	Count	Mean	Std Dev	CV (%)
SPL1	C1	A4		0.221	3	0.219	0.002	1.081		Name	Mean	mg/mL BSA
		B4		0.217						Control	0.219	34.5
		C4		0.218						Control	0.205	30.125
SPL2	C2	A5		0.203	3	0.205	0.004	1.991		Control	0.225	36.375			Mean
		B5		0.202						Control	0.212	32.3125		Control	34.1875
		C5		0.209						Control	0.228	37.3125		EM	20.3333
SPL3	C3	A6		0.227	3	0.225	0.003	1.366		Control	0.219	34.5
		B6		0.227						EM	0.165	17.625
		C6		0.222						EM	0.181	22.625
SPL4	C4	A7		0.208	3	0.212	0.004	1.797		EM	0.174	20.4375
		B7		0.213						EM	0.166	17.9375
		C7		0.215						EM	0.174	20.4375
SPL5	C5	A8		0.225	3	0.228	0.003	1.236		EM	0.182	22.9375
		B8		0.227
		C8		0.231
SPL6	C6	A9		0.214	3	0.219	0.007	3.004
		B9		0.226
		C9		0.216
SPL7	EM1	D4		0.165	3	0.165	0	0.14
		E4		0.165
		F4		0.165
SPL8	EM2	D5		0.177	3	0.181	0.004	2.259
		E5		0.182
		F5		0.185
SPL9	EM3	D6		0.173	3	0.174	0.001	0.78
		E6		0.173
		F6		0.176
SPL10	EM4	D7		0.163	3	0.166	0.002	1.328
		E7		0.167
		F7		0.167
SPL11	EM5	D8		0.175	3	0.174	0.001	0.808
		E8		0.174
		F8		0.172
SPL12	EM6	D9		0.179	3	0.182	0.003	1.68
		E9		0.181
		F9		0.185
STD1		A1	80	0.387	3	0.358	0.025	7.029	*had bubble when pipetted BSA;
		A2	80	0.343
		A3	80	0.344
STD2		B1	40	0.239	3	0.242	0.006	2.404
		B2	40	0.249
		B3	40	0.238
STD3		C1	20	0.171	3	0.17	0.002	1.156
		C2	20	0.168
		C3	20	0.172
STD4		D1	10	0.136	3	0.138	0.002	1.668
		D2	10	0.14
		D3	10	0.139
STD5		E1	5	0.123	3	0.124	0.003	2.306
		E2	5	0.121
		E3	5	0.127
STD6		F1	2.5	0.118	3	0.116	0.001	1.255
		F2	2.5	0.115
		F3	2.5	0.116
STD7		G1	0	0.11	3	0.109	0	0.295
		G2	0	0.109
		G3	0	0.109

## Sheet: In ovo
d10	1	2	3	4	5	6	7	8	9	10	11	12							1	2	3	4	5	6	7	8	9	10	11	12						DOH	1	2	3	4	5	6	7	8	9	10	11	12
A	2685	1697	1235	963	873	825	762	762	750	767	744	755						A	13870	8822	6068	4673	4046	3673	3414	3191	3244	3096	3145	3090						A	7896	5456	4061	3206	2812	2637	2470	2399	2380	2364	2319	2286
B	2577	1686	1235	989	866	804	778	761	755	751	755	728						B	10627	6686	4757	3716	3351	3063	2944	2919	2980	2992	3020	3030						B	7021	4599	3376	2738	2390	2242	2169	2136	2144	2157	2158	2155
C	2545	1726	1235	987	862	799	762	756	730	727	722	722						C	10456	6637	4650	3580	3059	2761	2644	2554	2435	2484	2453	2394						C	7052	4679	3265	2573	2220	2054	1983	1916	1897	1864	1839	1810
D	1614	3286	1749	1948	4395	2866	1859	1728	1330	1658	2260	2553						D	39474	3697	5679	5886	6512	9047	11762	6032	6651	7593	10760	5775						D	19944	6126	7767	12777	16302	11882	7807	7253	10425	16150	9720	12241
E	1828	3421	1885	2090	4718	3574	2051	1885	1381	1588	1796	1997						E	16239	5221	6478	8713	6349	9873	9467	4825	5235	6439	15134	7038						E	25255	7209	9090	16136	20079	14679	9309	9045	14062	22948	12335	15099
F	1904	3722	1723	1959	4704	4703	2072	1860	1386	1743	2334	2249						F	9504	4299	5459	5803	4702	7462	6964	4345	4287	5989	10241	5665						F	30714	8322	10239	16912	28983	16761	10685	11939	18583	30426	14974	16161
G	3694	2267	2789	2671	1158	1335	1870	1335	1458	1601	1602	2742						G	6740	5776	5096	5104	7773	4389	4682	4850	4656	4759	6036	5201						G	19234	12178	11358	13272	18110	20522	16754	12439	8792	12255	16157	25092
H	7703	2458	2244	2434	1576	1604	790	778	789	946	1062	1531						H	7336	5538	5255	5135	7702	4782	2339	2363	2310	3214	3462	4819						H	26806	15769	9576	14232	22549	29041	1782	1782	1846	2750	2827	2960
																		Std 4MU uM	4-MU [M]	Volume added (25uL) in L	moles 4-MU	nanomoles 4-MU	Raw Fluorescence	Minus buffer fluorescence		nanomoles 4-MU	Minus buffer fluorescence									Std 4MU uM	4-MU [M]	Volume added (25uL) in L	moles 4-MU	nanomoles 4-MU	Raw Fluorescence	Minus buffer fluorescence		nanomoles 4-MU	Minus buffer fluorescence
	Std 4MU uM	4-MU [M]	Volume added (25uL) in L	moles 4-MU	nanomoles 4-MU	Raw Fluorescence	Minus buffer fluorescence		nanomoles 4-MU	Minus buffer fluorescence								200	0.0002	2.5e-05	5e-09	5	11651	8813		5	8813									200	0.0002	2.5e-05	5e-09	5	7323	5239		5	5239
	200	0.0002	2.5e-05	5e-09	5	2602	1867		5	1867								100	0.0001	2.5e-05	2.5e-09	2.5	7382	4544		2.5	4544									100	0.0001	2.5e-05	2.5e-09	2.5	4911	2827		2.5	2827
	100	0.0001	2.5e-05	2.5e-09	2.5	1703	968		2.5	968								50	5e-05	2.5e-05	1.25e-09	1.25	5158	2320		1.25	2320									50	5e-05	2.5e-05	1.25e-09	1.25	3567	1483		1.25	1483
	50	5e-05	2.5e-05	1.25e-09	1.25	1235	500		1.25	500								25	2.5e-05	2.5e-05	6.25e-10	0.625	3990	1152		0.625	1152									25	2.5e-05	2.5e-05	6.25e-10	0.625	2839	755		0.625	755
	25	2.5e-05	2.5e-05	6.25e-10	0.625	980	245		0.625	245								12.5	1.25e-05	2.5e-05	3.125e-10	0.3125	3485	647		0.3125	647									12.5	1.25e-05	2.5e-05	3.125e-10	0.3125	2474	390		0.3125	390
	12.5	1.25e-05	2.5e-05	3.125e-10	0.3125	867	132		0.3125	132								6.25	6.25e-06	2.5e-05	1.5625e-10	0.15625	3166	328		0.15625	328									6.25	6.25e-06	2.5e-05	1.5625e-10	0.15625	2311	227		0.15625	227
	6.25	6.25e-06	2.5e-05	1.5625e-10	0.15625	809	74		0.15625	74								3.12	3.12e-06	2.5e-05	7.8e-11	0.078	3001	163		0.078	163									3.12	3.12e-06	2.5e-05	7.8e-11	0.078	2207	123		0.078	123
	3.12	3.12e-06	2.5e-05	7.8e-11	0.078	767	32		0.078	32								1.56	1.56e-06	2.5e-05	3.9e-11	0.039	2888	50		0.039	50									1.56	1.56e-06	2.5e-05	3.9e-11	0.039	2150	66		0.039	66
	1.56	1.56e-06	2.5e-05	3.9e-11	0.039	760	25		0.039	25								0.8	8e-07	2.5e-05	2e-11	0.02	2886	48		0.02	48									0.8	8e-07	2.5e-05	2e-11	0.02	2140	56		0.02	56
	0.8	8e-07	2.5e-05	2e-11	0.02	745	10		0.02	10								0.4	4e-07	2.5e-05	1e-11	0.01	2857	19		0.01	19		y = 1768.4x + 36.904							0.4	4e-07	2.5e-05	1e-11	0.01	2128	44		0.01	44
	0.4	4e-07	2.5e-05	1e-11	0.01	748	13		0.01	13								0.2	2e-07	2.5e-05	5e-12	0.005	2873	35		0.005	35		x = (y-36.904)/1768.4							0.2	2e-07	2.5e-05	5e-12	0.005	2105	21		0.005	21
	0.2	2e-07	2.5e-05	5e-12	0.005	740	5		0.005	5		y = 374.51x + 10.628						0	0	2.5e-05	0	0	2838	0		0	0									0	0	2.5e-05	0	0	2084	0		0	0
(just buffer)	0	0	2.5e-05	0	0	735	0		0	0		x = (y-10.628)/374.51																																			y = 1055.9x + 56.402
																																				Name	Mean	Minus lung	nanomoles 4-MU	*100 (DF)	*3 (Tissue DF)	extreme values removed where CV > 35%					x = (y-56.402)/1055.9
					extreme values removed where CV > 35%													extreme values removed where CV > 35%																		S1	25304	22458	21.2156	2121.56	6364.69		Treatment	nanomoles 4-MU
Well ID		Minus Lung	nanomoles 4-MU	*100 (DF)	*2 (Tissue DF)		Treatment	nanomoles 4-MU										Well ID	Mean	Minus Lung	nanomoles 4-MU	*100 DF	*3 (Tissue DF)		Treatment	nanomoles 4-MU										S2	7219	4373	4.08807	408.807	1226.42		Saline	6364.69
S1	1782	602	1.57906	157.906	473.717		Saline	473.717										S1	12871.5	9039.5	5.09081	509.081	1527.24		Saline	1527.24										S3	9032	6186	5.80509	580.509	1741.53		Saline	1226.42
S2	3476	2296	6.1023	610.23	1830.69		Saline	1830.69										S2	4406	574	0.303719	30.3719	91.1156		Saline	91.1156										S4	15275	12429	11.7176	1171.76	3515.28		Saline	1741.53
S3	1786	606	1.58974	158.974	476.921		Saline	476.921										S3	5872	2040	1.13272	113.272	339.815		Saline	339.815										S5	21788	18942	17.8858	1788.58	5365.73		Saline	3515.28
S4	1999	819	2.15848	215.848	647.544		Saline	647.544										S4	6801	2969	1.65805	165.805	497.415		Saline	497.415										S6	14441	11595	10.9277	1092.77	3278.32		Saline	5365.73
S5	4606	3426	9.11957	911.957	2735.87		Saline	2735.87										S5	5854	2022	1.12254	112.254	336.761		Saline	336.761										CF1	9267	6421	6.02765	602.765	1808.3		Saline	3278.32
S6	3714	2534	6.7378	673.78	2021.34		Saline	2021.34										S6	8794	4962	2.78506	278.506	835.517		Saline	835.517										CF2	9412	6566	6.16498	616.498	1849.49		C. freundii	1808.3
CF1	1994	814	2.14513	214.513	643.538		C. freundii	643.538										CF1	9398	5566	3.12661	312.661	937.983		CF	937.983										CF3	14357	11511	10.8482	1084.82	3254.46		C. freundii	1849.49
CF2	1824	644	1.6912	169.12	507.361		C. freundii	507.361										CF2	5067	1235	0.677503	67.7503	203.251		CF	203.251										CF4	23175	20329	19.1994	1919.94	5759.81		C. freundii	3254.46
CF3	1366	186	0.468271	46.8271	140.481		C. freundii	140.481										CF3	5391	1559	0.860719	86.0719	258.216		CF	258.216										CF5	12343	9497	8.94081	894.081	2682.24		C. freundii	5759.81
CF4	1663	483	1.26131	126.131	378.392		C. freundii	378.392										CF4	6674	2842	1.58623	158.623	475.87		CF	475.87										CF6	14500	11654	10.9836	1098.36	3295.08		C. freundii	2682.24
CF5	2130	950	2.50827	250.827	752.481		C. freundii	752.481										CF5	12045	8213	4.62344	462.344	1387.03		CF	1387.03										L1	20931	18085	17.0742	1707.42	5122.25		C. freundii	3295.08
CF6	2266	1086	2.87141	287.141	861.423		C. freundii	861.423										CF6	6159	2327	1.29501	129.501	388.503		CF	388.503										L2	13462	10616	10.0006	1000.06	3000.17		LAB	5122.25
L1	2782	1602	4.24921	424.921	1274.76		LAB	1274.76										L1	6253	2421	1.34817	134.817	404.45		LAB	404.45										L3	9909	7063	6.63566	663.566	1990.7		LAB	3000.17
L2	2020	840	2.21455	221.455	664.366		LAB	664.366										L2	5388	1556	0.859023	85.9023	257.707		LAB	257.707										L4	13253	10407	9.80263	980.263	2940.79		LAB	1990.7
L3	2164	984	2.59905	259.905	779.716		LAB	779.716										L3	5002	1170	0.640746	64.0746	192.224		LAB	192.224										L5	18939	16093	15.1876	1518.76	4556.28		LAB	2940.79
L4	2235	1055	2.78864	278.864	836.591		LAB	836.591										L4	4999	1167	0.63905	63.905	191.715		LAB	191.715										L6	24885	22039	20.8188	2081.88	6245.65		LAB	4556.28
L5	1445	265	0.679213	67.9213	203.764		LAB	203.764	Using Dunnett's test (Comparison of treatments to saline)									L5	7170	3338	1.86671	186.671	560.014		LAB	560.014										LUNG	2846	0					LAB	6245.65
L6	1469.5	289.5	0.744632	74.4632	223.389		LAB	223.389										L6	4791	959	0.52143	52.143	156.429		LAB	156.429
Lung	1180																	Lung	3832	0																	Mean	Std Err		Tukey's
				Tukey's																																Saline	3582	815.636	Saline	A	lowest p-value bt S and CF = 0.6577
	Mean	Std Err	Saline	A	lowest p-value bt S and CF = 0.09														Mean	StdErr		Tukey's	lowest p-value between CF and LAB p = 0.4001													CF	3108.23	592.814	CF	A
Saline	1364.35	392.63	CF	A														Saline	604.645	209.889	Saline	A	(Between saline and LAB p = 0.4086													LAB	3975.97	652.361	LAB	A
C. freundii	547.279	107.341	LAB	A														CF	608.476	188.643	CF	A
LAB	663.765	165.546																LAB	293.756	64.2977	LAB	A																		Dunnett's	(comparison vs saline
				Dunnett's	(comparison vs saline																	Dunnett's (vs Saline)																	Saline	A	p = 1.0000
			Saline	A	p = 1.0000																Saline	1																	CF	A	p = 0.8466
			CF	A	p = 0.0679																CF	0.9998																	LAB	A	p = 0.8903
			LAB	A	p = 0.1224																LAB	0.3412
																																				Where CV > 35%, remove number that has greatest deviation from median value
Where CV > 35%, remove number that has greatest deviation from median value																		Where CV > 35%, remove number that has greatest deviation from median value
